# Supplementary material for: Validation of Susceptibility Loci for Vitiligo Identified by GWAS in the Chinese Han Population
Source: Front Genet. 2020 Dec 3;11:542275. doi: 10.3389/fgene.2020.542275 (PMC7744663; doi:10.3389/fgene.2020.542275)
Supplement: Supplementary file 4 [file Table_1.XLS]

## Sheet: Sheet1
Table 1 Demographic details of the subjects
	cases	control
Total samples	2581	2579
Average age (age)(X±SD)	28.53±14.22	31.95±15.05
Age arranged	1-85	1-91
Male	1355(52.50%)	1648(63.90%)
Female	1226(47.50%)	931(36.10%)
