# Supplementary material for: Validation of Susceptibility Loci for Vitiligo Identified by GWAS in the Chinese Han Population
Source: Front Genet. 2020 Dec 3;11:542275. doi: 10.3389/fgene.2020.542275 (PMC7744663; doi:10.3389/fgene.2020.542275)
Supplement: Supplementary file 5 [file Table_2.XLS]

## Sheet: Sheet1
Table 2 Information of the 32 SNPs in our GWAS and 1000 Genome data
Chr	SNP	Positiona	Alleleb	Minor Allele Frequency		P	MAFCEU	Origin
				case	control
1p36.23	rs301807	8424763	G/A	0.1605	0.1656	6.15×10-1	0.54	Reported
1p36.23	rs12745477	8204397	A/G	0.2432	0.2079	2.28×10-3	0.23	Imputed
2p16.3	rs6544997	47617366	A/G	0.3917	0.3733	1.65×10-1	0.5	Reported
2p16.3	rs72811506	47864584	T/A	0.1591	0.1314	4.92×10-3	0.01	Imputed
2q24.2	rs3747517	162272314	T/C	0.3357	0.3283	5.65×10-1	0.74	Reported
2q24.2	rs2300755	162027452	A/G	0.2781	0.3161	2.56×10-3	0.4	Imputed
3q13.33	rs59374417	119569567	A/C	0.2634	0.2563	5.51×10-1	0.11	Reported
3q13.33	rs16829716	119343558	A/G	0.09418	0.06863	5.65×10-4	0.09	Imputed
5q32	rs251464	149816671	G/C	0.2249	0.2092	1.63×10-1	0.25	Reported
5q32	rs9324634	149956876	G/A	0.0822	0.06299	6.26×10-3	0.12	Imputed
6p25.2	rs78521699	2908357	A/G	0.2122	0.2274	1.80×10-1	0.13	Reported
6p25.2	rs160669	2810535	C/T	0.2202	0.2551	4.03×10-3	0.82	Imputed
7p12.2	rs10250629	50151757	C/T	0.2454	0.2244	7.21×10-2	0.43	Reported
7p12.2	rs17633571	50132872	T/C	0.1842	0.1597	1.85×10-2	0.41	Imputed
8q24.22	rs2687812	132918810	A/T	0.3669	0.381	2.85×10-1	0.53	Reported
8q24.22	rs1403486	132972870	A/G	0.2131	0.244	8.43×10-3	0.62	Imputed
11q21	rs11021232	95587644	T/C	0.1031	0.0871	4.49×10-2	0.2	Reported
11q21	rs16922181	95556687	G/T	0.1598	0.1367	1.62×10-2	0.12	Imputed
13q14.11	rs35860234	42496070	T/G	0.1371	0.1046	2.36×10-4	0.29	Reported
13q14.11	rs146119164	42520465	T/A	0.1348	0.1015	1.52×10-4	0.18	Imputed
17q25.3	rs870355	78170115	G/A	0.4933	0.4924	9.46×10-1	0.41	Reported
17q25.3	rs749885	78270727	G/A	0.3335	0.2981	5.00×10-3	0.47	Imputed
18q21.31	rs10503019	57787145	G/A	0.09266	0.1014	2.80×10-1	0.23	Reported
18q21.31	rs7226959	57764310	T/C	0.12	0.09125	7.58×10-4	0.3	Imputed
19p13.3	rs6510827	4830616	C/T	0.4382	0.403	8.70×10-3	0.62	Reported
19p13.3	rs4807000	4831866	G/A	0.4396	0.4028	6.32×10-3	0.62	Imputed
19q13.3	rs2304206	49665614	G/A	0.1529	0.1808	1.07×10-2	0.26	Reported
19q13.3	rs12986313	49455384	C/A	0.2168	0.2474	1.16×10-2	0.4	Imputed
21q22.11	rs2833607	32008727	G/A	0.2672	0.2443	5.25×10-2	0.23	Reported
21q22.11	rs9305469	31779113	T/G	0.1584	0.131	4.19×10-3	0.85	Imputed
22q13.2	rs4822024	41361643	G/A	0.08796	0.1031	6.62×10-2	0.24	Reported
22q13.2	rs5758361	41456728	A/C	0.4302	0.386	1.50×10-3	0	Imputed
Chr, chromosome; SNP, single nucleotide polymorphism; MAFCEU, minor allele frequencies of SNPs in European population from 1000 Genome Project phase 1 database. aPositions are based on human genome version 38 (hg38).bMinor allele/major allele.
