# Supplementary material for: Validation of Susceptibility Loci for Vitiligo Identified by GWAS in the Chinese Han Population
Source: Front Genet. 2020 Dec 3;11:542275. doi: 10.3389/fgene.2020.542275 (PMC7744663; doi:10.3389/fgene.2020.542275)
Supplement: Supplementary file 6 [file Table_3.XLSX]

## Sheet: Sheet1
Table 3 Summary of association results of 14 SNPs in eleven loci/genes between cases and controls
Chr	SNP	Positiona	Alleleb	Minor Allele Frequency		P-valuec	OR(95% CI)	PHWE	call-rate	Power		Alleleceu	ORceu	P-valueceu
				case	control
1p36.23	rs12745477	8204397	A/G	0.2228	0.2172	4.95×10-1	1.03(0.94-1.14)	2.35×10-1	0.96	0.569*		-	-	-
2p16.3	rs6544997	47617366	A/G	0.3786	0.3971	5.76×10-2	0.92(0.85-1.00)	1.20×10-1	0.97	0.062*		A/G	*	6.61×10−6
2q24.2	rs3747517	162272314	T/C	0.3298	0.3615	1.29×10-3	0.87(0.80-0.95)	1.98×10-2	0.91	0.924		T/C	0.78	1.65×10−13
2q24.2	rs2300755	162027452	A/G	0.3114	0.3038	4.21×10-1	1.04(0.95-1.13)	4.07×10-1	0.94	0.555*		-	-	-
3q13.33	rs59374417	119569567	A/C	0.2644	0.2567	3.80×10-1	1.04(0.95-1.14)	2.67×10-1	0.97	0.968		A/C	1.34	5.41×10-1
6p25.2	rs160669	2810535	C/T	0.2446	0.2315	1.32×10-1	1.08(0.98-1.18)	2.25×10-1	0.93	0.529*		-	-	-
7p12.2	rs10250629	50151757	C/T	0.2354	0.2252	2.34×10-1	1.06(0.96-1.17)	9.07×10-1	0.94	0.171		C/T	0.88	2.11×10−7
11q21	rs11021232	95587644	T/C	0.09605	0.09108	4.04×10-1	1.06(0.92-1.22)	8.04×10-1	0.93	0.613		C/T	1.34	2.10×10−23
11q21	rs16922181	95556687	G/T	0.1454	0.1373	2.52×10-1	1.07(0.95-1.20)	8.62×10-1	0.94	0.282*		-	-	-
18q21.31	rs10503019	57787145	G/A	0.09699	0.1017	4.43×10-1	0.95(0.83-1.09)	8.23×10-1	0.94	0.053*		A/G	*	2.75×10−6
19p13.3	rs6510827	4830616	C/T	0.4166	0.3755	3.65×10-5	1.19(1.09-1.29)	1.08×10-1	0.94	0.556		C/T	1.19	6.37×10-1
19p13.3	rs4807000	4831866	G/A	0.4236	0.5273	7.78×10-24	0.66(0.61-0.71)	7.16×10-2	0.91	0.415*		-	-	-
21q22.11	rs9305469	31779113	T/G	0.1468	0.1448	7.73×10-1	1.02(0.91-1.14)	8.70×10-1	0.96	0.501*		-	-	-
22q13.2	rs4822024	41361643	G/A	0.08973	0.129	6.37×10-10	0.67(0.58-0.76)	2.24×10-2	0.94	0.588		G/A	0.78	2×10-1
aPositions are based on human genome version 38 (hg38). bMinor allele/major allele. Chr, chromosome; SNP, single nucleotide polymorphism; OR, odds ratio; CI, confidence interval; HWE, Hardy-Weinberg equilibrium; cP-values of less than 3.57×10-3 (0.05/14) were considered to be statistically significant (with Bonferroni corrections); Alleleceu, ORceu, P-valueceu are reported by vitiligo GWASs in Eu…
